# Supplementary material for: AFLAP: assembly-free linkage analysis pipeline using k-mers from genome sequencing data
Source: Genome Biol. 2021 Apr 21;22:115. doi: 10.1186/s13059-021-02326-x (PMC8061198; doi:10.1186/s13059-021-02326-x)
Supplement: Supplementary file 2 — Additional file 2: Table S1. A pedigree file which could be used to run AFLAP, includes accession numbers for A. thaliana WGS reads used. [file 13059_2021_2326_MOESM2_ESM.xlsx]

## Sheet: Table S1.
Table S1: A pedigree file which could be used to run AFLAP, downloadable from https://github.com/kfletcher88/AFLAP. The label column indicates the 100 accessions used to generate the Arabidopsis thaliana genetic maps.
#label	F	Read1	OptionalField1	OptionalField2
Col	0	SRR5882797_1.fastq.gz	32	105
Col	0	SRR5882797_2.fastq.gz	32	105
Ler	0	SRR3166543_1.fastq.gz	40	177
Ler	0	SRR3166543_2.fastq.gz	40	177
ERR1432507	2	ERR1432507_1.fastq.gz	Col	Ler
ERR1432507	2	ERR1432507_2.fastq.gz	Col	Ler
ERR1432492	2	ERR1432492_1.fastq.gz	Col	Ler
ERR1432492	2	ERR1432492_2.fastq.gz	Col	Ler
ERR1432510	2	ERR1432510_1.fastq.gz	Col	Ler
ERR1432510	2	ERR1432510_2.fastq.gz	Col	Ler
ERR1432503	2	ERR1432503_1.fastq.gz	Col	Ler
ERR1432503	2	ERR1432503_2.fastq.gz	Col	Ler
ERR1432515	2	ERR1432515_1.fastq.gz	Col	Ler
ERR1432515	2	ERR1432515_2.fastq.gz	Col	Ler
ERR1432528	2	ERR1432528_1.fastq.gz	Col	Ler
ERR1432528	2	ERR1432528_2.fastq.gz	Col	Ler
ERR3482376	2	ERR3482376_1.fastq.gz	Col	Ler
ERR3482376	2	ERR3482376_2.fastq.gz	Col	Ler
ERR1432512	2	ERR1432512_1.fastq.gz	Col	Ler
ERR1432512	2	ERR1432512_2.fastq.gz	Col	Ler
ERR1432470	2	ERR1432470_1.fastq.gz	Col	Ler
ERR1432470	2	ERR1432470_2.fastq.gz	Col	Ler
ERR1432445	2	ERR1432445_1.fastq.gz	Col	Ler
ERR1432445	2	ERR1432445_2.fastq.gz	Col	Ler
ERR1432532	2	ERR1432532_1.fastq.gz	Col	Ler
ERR1432532	2	ERR1432532_2.fastq.gz	Col	Ler
ERR1432493	2	ERR1432493_1.fastq.gz	Col	Ler
ERR1432493	2	ERR1432493_2.fastq.gz	Col	Ler
ERR1432438	2	ERR1432438_1.fastq.gz	Col	Ler
ERR1432438	2	ERR1432438_2.fastq.gz	Col	Ler
ERR3482464	2	ERR3482464_1.fastq.gz	Col	Ler
ERR3482464	2	ERR3482464_2.fastq.gz	Col	Ler
ERR3483967	2	ERR3483967_1.fastq.gz	Col	Ler
ERR3483967	2	ERR3483967_2.fastq.gz	Col	Ler
ERR1432550	2	ERR1432550_1.fastq.gz	Col	Ler
ERR1432550	2	ERR1432550_2.fastq.gz	Col	Ler
ERR1432511	2	ERR1432511_1.fastq.gz	Col	Ler
ERR1432511	2	ERR1432511_2.fastq.gz	Col	Ler
ERR1432508	2	ERR1432508_1.fastq.gz	Col	Ler
ERR1432508	2	ERR1432508_2.fastq.gz	Col	Ler
ERR1432560	2	ERR1432560_1.fastq.gz	Col	Ler
ERR1432560	2	ERR1432560_2.fastq.gz	Col	Ler
ERR1432541	2	ERR1432541_1.fastq.gz	Col	Ler
ERR1432541	2	ERR1432541_2.fastq.gz	Col	Ler
ERR1432539	2	ERR1432539_1.fastq.gz	Col	Ler
ERR1432539	2	ERR1432539_2.fastq.gz	Col	Ler
ERR1432437	2	ERR1432437_1.fastq.gz	Col	Ler
ERR1432437	2	ERR1432437_2.fastq.gz	Col	Ler
ERR1432452	2	ERR1432452_1.fastq.gz	Col	Ler
ERR1432452	2	ERR1432452_2.fastq.gz	Col	Ler
ERR1432448	2	ERR1432448_1.fastq.gz	Col	Ler
ERR1432448	2	ERR1432448_2.fastq.gz	Col	Ler
ERR1432471	2	ERR1432471_1.fastq.gz	Col	Ler
ERR1432471	2	ERR1432471_2.fastq.gz	Col	Ler
ERR1432496	2	ERR1432496_1.fastq.gz	Col	Ler
ERR1432496	2	ERR1432496_2.fastq.gz	Col	Ler
ERR3482465	2	ERR3482465_1.fastq.gz	Col	Ler
ERR3482465	2	ERR3482465_2.fastq.gz	Col	Ler
ERR1840076	2	ERR1840076_1.fastq.gz	Col	Ler
ERR1840076	2	ERR1840076_2.fastq.gz	Col	Ler
ERR1432441	2	ERR1432441_1.fastq.gz	Col	Ler
ERR1432441	2	ERR1432441_2.fastq.gz	Col	Ler
ERR1840033	2	ERR1840033_1.fastq.gz	Col	Ler
ERR1840033	2	ERR1840033_2.fastq.gz	Col	Ler
ERR1432459	2	ERR1432459_1.fastq.gz	Col	Ler
ERR1432459	2	ERR1432459_2.fastq.gz	Col	Ler
ERR1432509	2	ERR1432509_1.fastq.gz	Col	Ler
ERR1432509	2	ERR1432509_2.fastq.gz	Col	Ler
ERR1432464	2	ERR1432464_1.fastq.gz	Col	Ler
ERR1432464	2	ERR1432464_2.fastq.gz	Col	Ler
ERR1432494	2	ERR1432494_1.fastq.gz	Col	Ler
ERR1432494	2	ERR1432494_2.fastq.gz	Col	Ler
ERR1432451	2	ERR1432451_1.fastq.gz	Col	Ler
ERR1432451	2	ERR1432451_2.fastq.gz	Col	Ler
ERR1432495	2	ERR1432495_1.fastq.gz	Col	Ler
ERR1432495	2	ERR1432495_2.fastq.gz	Col	Ler
ERR1432551	2	ERR1432551_1.fastq.gz	Col	Ler
ERR1432551	2	ERR1432551_2.fastq.gz	Col	Ler
ERR1432585	2	ERR1432585_1.fastq.gz	Col	Ler
ERR1432585	2	ERR1432585_2.fastq.gz	Col	Ler
ERR1432593	2	ERR1432593_1.fastq.gz	Col	Ler
ERR1432593	2	ERR1432593_2.fastq.gz	Col	Ler
ERR3482384	2	ERR3482384_1.fastq.gz	Col	Ler
ERR3482384	2	ERR3482384_2.fastq.gz	Col	Ler
ERR1432473	2	ERR1432473_1.fastq.gz	Col	Ler
ERR1432473	2	ERR1432473_2.fastq.gz	Col	Ler
ERR1432502	2	ERR1432502_1.fastq.gz	Col	Ler
ERR1432502	2	ERR1432502_2.fastq.gz	Col	Ler
ERR3482456	2	ERR3482456_1.fastq.gz	Col	Ler
ERR3482456	2	ERR3482456_2.fastq.gz	Col	Ler
ERR1432466	2	ERR1432466_1.fastq.gz	Col	Ler
ERR1432466	2	ERR1432466_2.fastq.gz	Col	Ler
ERR1432447	2	ERR1432447_1.fastq.gz	Col	Ler
ERR1432447	2	ERR1432447_2.fastq.gz	Col	Ler
ERR3482455	2	ERR3482455_1.fastq.gz	Col	Ler
ERR3482455	2	ERR3482455_2.fastq.gz	Col	Ler
ERR1432586	2	ERR1432586_1.fastq.gz	Col	Ler
ERR1432586	2	ERR1432586_2.fastq.gz	Col	Ler
ERR1432540	2	ERR1432540_1.fastq.gz	Col	Ler
ERR1432540	2	ERR1432540_2.fastq.gz	Col	Ler
ERR1432525	2	ERR1432525_1.fastq.gz	Col	Ler
ERR1432525	2	ERR1432525_2.fastq.gz	Col	Ler
ERR1432514	2	ERR1432514_1.fastq.gz	Col	Ler
ERR1432514	2	ERR1432514_2.fastq.gz	Col	Ler
ERR1432568	2	ERR1432568_1.fastq.gz	Col	Ler
ERR1432568	2	ERR1432568_2.fastq.gz	Col	Ler
ERR3482382	2	ERR3482382_1.fastq.gz	Col	Ler
ERR3482382	2	ERR3482382_2.fastq.gz	Col	Ler
ERR1432453	2	ERR1432453_1.fastq.gz	Col	Ler
ERR1432453	2	ERR1432453_2.fastq.gz	Col	Ler
ERR1432563	2	ERR1432563_1.fastq.gz	Col	Ler
ERR1432563	2	ERR1432563_2.fastq.gz	Col	Ler
ERR1432513	2	ERR1432513_1.fastq.gz	Col	Ler
ERR1432513	2	ERR1432513_2.fastq.gz	Col	Ler
ERR1432530	2	ERR1432530_1.fastq.gz	Col	Ler
ERR1432530	2	ERR1432530_2.fastq.gz	Col	Ler
ERR1432599	2	ERR1432599_1.fastq.gz	Col	Ler
ERR1432599	2	ERR1432599_2.fastq.gz	Col	Ler
ERR1432440	2	ERR1432440_1.fastq.gz	Col	Ler
ERR1432440	2	ERR1432440_2.fastq.gz	Col	Ler
ERR1432519	2	ERR1432519_1.fastq.gz	Col	Ler
ERR1432519	2	ERR1432519_2.fastq.gz	Col	Ler
ERR1432461	2	ERR1432461_1.fastq.gz	Col	Ler
ERR1432461	2	ERR1432461_2.fastq.gz	Col	Ler
ERR3483033	2	ERR3483033_1.fastq.gz	Col	Ler
ERR3483033	2	ERR3483033_2.fastq.gz	Col	Ler
ERR1840008	2	ERR1840008_1.fastq.gz	Col	Ler
ERR1840008	2	ERR1840008_2.fastq.gz	Col	Ler
ERR1432474	2	ERR1432474_1.fastq.gz	Col	Ler
ERR1432474	2	ERR1432474_2.fastq.gz	Col	Ler
ERR1839922	2	ERR1839922_1.fastq.gz	Col	Ler
ERR1839922	2	ERR1839922_2.fastq.gz	Col	Ler
ERR1840100	2	ERR1840100_1.fastq.gz	Col	Ler
ERR1840100	2	ERR1840100_2.fastq.gz	Col	Ler
ERR1432529	2	ERR1432529_1.fastq.gz	Col	Ler
ERR1432529	2	ERR1432529_2.fastq.gz	Col	Ler
ERR1432537	2	ERR1432537_1.fastq.gz	Col	Ler
ERR1432537	2	ERR1432537_2.fastq.gz	Col	Ler
ERR1432520	2	ERR1432520_1.fastq.gz	Col	Ler
ERR1432520	2	ERR1432520_2.fastq.gz	Col	Ler
ERR1432498	2	ERR1432498_1.fastq.gz	Col	Ler
ERR1432498	2	ERR1432498_2.fastq.gz	Col	Ler
ERR1432469	2	ERR1432469_1.fastq.gz	Col	Ler
ERR1432469	2	ERR1432469_2.fastq.gz	Col	Ler
ERR3482349	2	ERR3482349_1.fastq.gz	Col	Ler
ERR3482349	2	ERR3482349_2.fastq.gz	Col	Ler
ERR1432559	2	ERR1432559_1.fastq.gz	Col	Ler
ERR1432559	2	ERR1432559_2.fastq.gz	Col	Ler
ERR1840060	2	ERR1840060_1.fastq.gz	Col	Ler
ERR1840060	2	ERR1840060_2.fastq.gz	Col	Ler
ERR1432587	2	ERR1432587_1.fastq.gz	Col	Ler
ERR1432587	2	ERR1432587_2.fastq.gz	Col	Ler
ERR1840027	2	ERR1840027_1.fastq.gz	Col	Ler
ERR1840027	2	ERR1840027_2.fastq.gz	Col	Ler
ERR3482317	2	ERR3482317_1.fastq.gz	Col	Ler
ERR3482317	2	ERR3482317_2.fastq.gz	Col	Ler
ERR3483989	2	ERR3483989_1.fastq.gz	Col	Ler
ERR3483989	2	ERR3483989_2.fastq.gz	Col	Ler
ERR1840051	2	ERR1840051_1.fastq.gz	Col	Ler
ERR1840051	2	ERR1840051_2.fastq.gz	Col	Ler
ERR1432442	2	ERR1432442_1.fastq.gz	Col	Ler
ERR1432442	2	ERR1432442_2.fastq.gz	Col	Ler
ERR1839926	2	ERR1839926_1.fastq.gz	Col	Ler
ERR1839926	2	ERR1839926_2.fastq.gz	Col	Ler
ERR1839962	2	ERR1839962_1.fastq.gz	Col	Ler
ERR1839962	2	ERR1839962_2.fastq.gz	Col	Ler
ERR1432526	2	ERR1432526_1.fastq.gz	Col	Ler
ERR1432526	2	ERR1432526_2.fastq.gz	Col	Ler
ERR1839978	2	ERR1839978_1.fastq.gz	Col	Ler
ERR1839978	2	ERR1839978_2.fastq.gz	Col	Ler
ERR3482309	2	ERR3482309_1.fastq.gz	Col	Ler
ERR3482309	2	ERR3482309_2.fastq.gz	Col	Ler
ERR1432574	2	ERR1432574_1.fastq.gz	Col	Ler
ERR1432574	2	ERR1432574_2.fastq.gz	Col	Ler
ERR1432603	2	ERR1432603_1.fastq.gz	Col	Ler
ERR1432603	2	ERR1432603_2.fastq.gz	Col	Ler
ERR1839940	2	ERR1839940_1.fastq.gz	Col	Ler
ERR1839940	2	ERR1839940_2.fastq.gz	Col	Ler
ERR1840040	2	ERR1840040_1.fastq.gz	Col	Ler
ERR1840040	2	ERR1840040_2.fastq.gz	Col	Ler
ERR1840069	2	ERR1840069_1.fastq.gz	Col	Ler
ERR1840069	2	ERR1840069_2.fastq.gz	Col	Ler
ERR1432584	2	ERR1432584_1.fastq.gz	Col	Ler
ERR1432584	2	ERR1432584_2.fastq.gz	Col	Ler
ERR1840009	2	ERR1840009_1.fastq.gz	Col	Ler
ERR1840009	2	ERR1840009_2.fastq.gz	Col	Ler
ERR1840002	2	ERR1840002_1.fastq.gz	Col	Ler
ERR1840002	2	ERR1840002_2.fastq.gz	Col	Ler
ERR3483141	2	ERR3483141_1.fastq.gz	Col	Ler
ERR3483141	2	ERR3483141_2.fastq.gz	Col	Ler
ERR1432457	2	ERR1432457_1.fastq.gz	Col	Ler
ERR1432457	2	ERR1432457_2.fastq.gz	Col	Ler
ERR1839937	2	ERR1839937_1.fastq.gz	Col	Ler
ERR1839937	2	ERR1839937_2.fastq.gz	Col	Ler
ERR1432543	2	ERR1432543_1.fastq.gz	Col	Ler
ERR1432543	2	ERR1432543_2.fastq.gz	Col	Ler
ERR3482390	2	ERR3482390_1.fastq.gz	Col	Ler
ERR3482390	2	ERR3482390_2.fastq.gz	Col	Ler
ERR1432533	2	ERR1432533_1.fastq.gz	Col	Ler
ERR1432533	2	ERR1432533_2.fastq.gz	Col	Ler
ERR1432463	2	ERR1432463_1.fastq.gz	Col	Ler
ERR1432463	2	ERR1432463_2.fastq.gz	Col	Ler
ERR1839950	2	ERR1839950_1.fastq.gz	Col	Ler
ERR1839950	2	ERR1839950_2.fastq.gz	Col	Ler
