# Supplementary material for: AFLAP: assembly-free linkage analysis pipeline using k-mers from genome sequencing data
Source: Genome Biol. 2021 Apr 21;22:115. doi: 10.1186/s13059-021-02326-x (PMC8061198; doi:10.1186/s13059-021-02326-x)
Supplement: Supplementary file 4 — Additional file 4: Table S2. High identity B. lactucae progeny isolates identified in Fig. 5c. [file 13059_2021_2326_MOESM4_ESM.xlsx]

## Sheet: Table S2.
Table S2: High identity B. lactucae progeny isolates identified in Figure 4 C. Representative isolates were retained for linkage analysis. High identity isolates were excluded.
Cross	BioProject	Representative Individual	High identity individual
SF5xC82P24	PRJNA387454	D10	D12
SF5xC82P24	PRJNA387454	R11	L10
SF5xC82P24	PRJNA387454	Y1	Y10
SF5xC98O622b	PRJNA634525	ZL07A	ZL14A, ZL16A, ZL17B
SF5xC98O622b	PRJNA634525	ZL18B	ZL08A
SF5xC98O622b	PRJNA634525	ZL13A	ZL12A, ZL15A
SF5xC98O622b	PRJNA634525	ZL24B	ZL23B, ZL25B, ZL30B
